# Supplementary material for: PCP Pincer Complexes of Titanium in the +3 and +4 Oxidation States
Source: Organometallics. 2023 Mar 13;42(12):1278–85. doi: 10.1021/acs.organomet.2c00662 (PMC10302872; doi:10.1021/acs.organomet.2c00662)
Supplement: Supplementary file 2 — om2c00662_si_002.xyz [file om2c00662_si_002.xyz]

73
SCF Energy = SCF
Enthalpy 0K = -3852.791426
Enthalpy 298K = -3852.751259
Free Energy 298K = -3852.856770
Lowest Frequencies = 37.1343 cm-1
1 (C1)
C   0.02382  1.45351  0.06216
C   1.13905  2.12522  0.63262
C   1.18128  3.53316  0.69504
C   0.13725  4.30482  0.16409
C  -0.95743  3.66127 -0.42995
C  -1.01732  2.25348 -0.46860
C   2.33860  1.34487  1.14136
C  -2.23812  1.57938 -1.05698
C   3.45852  0.52789 -1.47907
C   3.54678 -0.57189 -2.56021
C   4.86971  1.06273 -1.16607
C   2.62217  1.69931 -2.04286
C   3.77442 -1.28051  1.04661
C   4.82013 -0.47733  1.84666
C   4.47199 -2.26419  0.08656
C   2.94745 -2.12197  2.03982
C  -3.36486  0.48370  1.48951
C  -2.54513  1.61132  2.15507
C  -4.80197  1.00502  1.29442
C  -3.37987 -0.74494  2.42495
C  -3.74030 -0.96384 -1.25221
C  -4.83234 -0.04458 -1.84178
C  -4.37610 -2.11814 -0.45422
C  -2.96428 -1.57713 -2.43492
Cl  0.13934 -0.72977 -2.26577
Cl  0.08117 -0.67219  2.32117
Cl -0.75340 -2.94457  0.10076
P   2.58218 -0.14353  0.07908
P  -2.51834  0.00330 -0.14904
Ti -0.01646 -0.75783  0.01753
H   2.05429  4.03138  1.14943
H   0.17978  5.40434  0.20967
H  -1.78308  4.25695 -0.85387
H   3.24752  1.97772  1.18959
H   2.14282  0.95130  2.16088
H  -2.04480  1.27584 -2.10924
H  -3.12736  2.24149 -1.05515
H   2.56113 -1.03572 -2.75217
H   3.88985 -0.10720 -3.50943
H   4.26692 -1.36874 -2.30512
H   4.86179  1.83373 -0.36904
H   5.27708  1.54348 -2.08150
H   5.57766  0.26318 -0.87528
H   2.63056  2.58182 -1.37763
H   3.06995  2.00072 -3.01412
H   1.56955  1.41573 -2.22275
H   4.34424  0.17704  2.60339
H   5.47111  0.14779  1.20883
H   5.47440 -1.18898  2.39590
H   3.74234 -2.81085 -0.54482
H   5.21050 -1.77214 -0.57388
H   5.02093 -3.01886  0.68922
H   2.15665 -2.71241  1.53521
H   3.63185 -2.83134  2.55304
H   2.45644 -1.50332  2.81271
H  -1.48153  1.34176  2.28316
H  -2.59407  2.55782  1.58448
H  -2.97645  1.79774  3.16191
H  -5.50024  0.21976  0.94781
H  -4.85043  1.86050  0.59036
H  -5.17832  1.36703  2.27538
H  -4.04134 -1.55008  2.05865
H  -3.75629 -0.42814  3.42123
H  -2.36612 -1.16483  2.56361
H  -4.40237  0.73774 -2.49811
H  -5.50632 -0.66283 -2.47361
H  -5.45651  0.44915 -1.07710
H  -3.60438 -2.74656  0.03373
H  -4.94456 -2.76622 -1.15495
H  -5.08788 -1.76339  0.31542
H  -2.18986 -2.29103 -2.09936
H  -3.68905 -2.12286 -3.07675
H  -2.47376 -0.80883 -3.06267

73
SCF Energy = SCF
Enthalpy 0K = -3852.790795
Enthalpy 298K = -3852.751308
Free Energy 298K = -3852.854464
Lowest Frequencies = -38.5175 cm-1
1 (C2)
C  -0.00000 -0.00000 -1.46128
C  -0.51120  1.09952 -2.19702
C  -0.52407  1.09174 -3.60650
C  -0.00000 -0.00000 -4.31457
C   0.52407 -1.09174 -3.60650
C   0.51120 -1.09952 -2.19702
C  -1.01039  2.32841 -1.46027
C   1.01039 -2.32841 -1.46027
C   1.62909  3.34550 -0.52456
C   2.65787  3.34614  0.62721
C   1.42838  4.78453 -1.03875
C   2.19220  2.50359 -1.69167
C  -0.97482  3.78344  1.14511
C  -1.61800  4.90548  0.30335
C  -0.05030  4.37403  2.22732
C  -2.10768  3.02712  1.86722
C  -1.62909 -3.34550 -0.52456
C  -2.19220 -2.50359 -1.69167
C  -1.42838 -4.78453 -1.03875
C  -2.65787 -3.34614  0.62721
C   0.97482 -3.78344  1.14511
C   1.61800 -4.90548  0.30335
C   0.05030 -4.37403  2.22732
C   2.10768 -3.02712  1.86722
Cl  2.29662 -0.06197  0.64424
Cl -2.29662  0.06197  0.64424
Cl  0.00000  0.00000  3.05701
P  -0.00000  2.54635  0.06659
P  -0.00000 -2.54635  0.06659
Ti  0.00000  0.00000  0.75384
H  -0.93165  1.95731 -4.15549
H  -0.00000 -0.00000 -5.41588
H   0.93165 -1.95731 -4.15549
H  -1.00439  3.23174 -2.10299
H  -2.05099  2.17171 -1.10281
H   2.05099 -2.17171 -1.10281
H   1.00439 -3.23174 -2.10299
H   2.78399  2.33761  1.06352
H   3.64255  3.66395  0.22223
H   2.39173  4.04747  1.43762
H   0.66152  4.84592 -1.83754
H   2.38651  5.13725 -1.47751
H   1.15861  5.49419 -0.23351
H   1.56388  2.57064 -2.59898
H   3.19845  2.90169 -1.94381
H   2.30124  1.43621 -1.42831
H  -2.34526  4.50265 -0.42923
H  -0.88347  5.52357 -0.24217
H  -2.18179  5.57982  0.98402
H   0.47342  3.57790  2.79493
H   0.70426  5.06996  1.81430
H  -0.66790  4.94830  2.95036
H  -1.72494  2.20899  2.50681
H  -2.64864  3.75072  2.51437
H  -2.84063  2.59082  1.16337
H  -2.30124 -1.43621 -1.42831
H  -1.56388 -2.57064 -2.59898
H  -3.19845 -2.90169 -1.94381
H  -1.15861 -5.49419 -0.23351
H  -0.66152 -4.84592 -1.83754
H  -2.38651 -5.13725 -1.47751
H  -2.39173 -4.04747  1.43762
H  -3.64255 -3.66395  0.22223
H  -2.78399 -2.33761  1.06352
H   2.34526 -4.50265 -0.42923
H   2.18179 -5.57982  0.98402
H   0.88347 -5.52357 -0.24217
H  -0.47342 -3.57790  2.79493
H   0.66790 -4.94830  2.95036
H  -0.70426 -5.06996  1.81430
H   1.72494 -2.20899  2.50681
H   2.64864 -3.75072  2.51437
H   2.84063 -2.59082  1.16337

73
SCF Energy = SCF
Enthalpy 0K = -3852.786562
Enthalpy 298K = -3852.746354
Free Energy 298K = -3852.852378
Lowest Frequencies = 27.0376 cm-1
1 (C1, distorted)
C  -0.12401  1.51762 -0.21227
C   0.92679  2.30616  0.32767
C   0.90426  3.71548  0.27981
C  -0.20164  4.38732 -0.25789
C  -1.30371  3.63917 -0.69840
C  -1.27400  2.23132 -0.66980
C   3.53701  0.46098 -1.17180
C   4.33393 -0.77636 -1.62818
C   4.48960  1.62346 -0.82586
C   2.63741  0.91429 -2.34092
C   3.33007 -0.96195  1.63040
C   4.75306 -0.41239  1.85716
C   2.55564 -0.81777  2.96055
C   3.38614 -2.45554  1.25627
C  -3.82788 -1.22472 -0.65388
C  -3.73238 -1.30162 -2.19276
C  -5.25694 -0.76690 -0.30225
C  -3.54209 -2.63671 -0.09704
C  -2.90405  0.55218  1.75466
C  -1.66235  1.17287  2.43670
C  -3.99917  1.63873  1.71399
C  -3.36548 -0.63351  2.62868
C   2.03471  1.62240  1.08849
C  -2.52988  1.46989 -1.04274
P   2.39288  0.01373  0.28718
P  -2.46960 -0.05373 -0.01715
Cl -0.57188 -0.34873 -2.70355
Cl  1.25493 -2.52326 -1.34283
Cl -0.33541 -1.94309  1.41358
Ti  0.01451 -0.71615 -0.50279
H   1.75050  4.28827  0.69412
H  -0.22098  5.48761 -0.30000
H  -2.20682  4.15436 -1.06569
H   3.66154 -1.62977 -1.84294
H   4.87312 -0.52260 -2.56586
H   5.09188 -1.09682 -0.88791
H   3.93724  2.56853 -0.65360
H   5.15916  1.79563 -1.69579
H   5.13147  1.42473  0.05192
H   1.97965  1.76159 -2.06646
H   3.28801  1.24387 -3.17932
H   1.99885  0.09115 -2.71085
H   5.41806 -0.56522  0.98660
H   4.75068  0.66643  2.11386
H   5.20618 -0.95325  2.71591
H   1.47939 -1.04831  2.84710
H   2.66447  0.19188  3.40434
H   2.97684 -1.54211  3.68950
H   2.37110 -2.88691  1.17167
H   3.90494 -2.63521  0.29711
H   3.93701 -3.00164  2.05220
H  -2.73504 -1.62978 -2.53791
H  -4.48185 -2.04055 -2.54886
H  -3.96351 -0.33404 -2.68078
H  -5.46386 -0.76689  0.78393
H  -5.98057 -1.46662 -0.77399
H  -5.47413  0.24544 -0.69997
H  -3.58318 -2.68600  1.00603
H  -4.29788 -3.34542 -0.49839
H  -2.54079 -2.99528 -0.40884
H  -0.80577  0.47453  2.44392
H  -1.34497  2.11457  1.95562
H  -1.93059  1.40022  3.49102
H  -4.92690  1.31100  1.21056
H  -3.63698  2.56167  1.21968
H  -4.26536  1.91253  2.75788
H  -4.31765 -1.08043  2.28786
H  -2.59629 -1.42787  2.67334
H  -3.52999 -0.26321  3.66314
H  -2.48855  1.13848 -2.09879
H  -3.44601  2.07490 -0.90033
H   1.65834  1.37705  2.10197
H   2.93090  2.25893  1.22195

69
SCF Energy = SCF
Enthalpy 0K = -3924.811018
Enthalpy 298K = -3924.770792
Free Energy 298K = -3924.878063
Lowest Frequencies = 16.2664 cm-1
(tBuPOCOP)TiCl3 (C1)
C  -0.08803  1.36134 -0.42324
C   1.00259  2.23020 -0.21697
C   0.96559  3.61659 -0.45346
C  -0.22173  4.18542 -0.93488
C  -1.35566  3.38313 -1.14440
C  -1.26928  2.01073 -0.86873
C   3.69481 -0.04422 -1.19015
C   4.53326 -1.32862 -1.06110
C   4.61217  1.19786 -1.18076
C   2.91645 -0.05794 -2.52323
C   3.09286 -0.23842  1.89009
C   4.45861  0.44685  2.08831
C   2.08290  0.38228  2.87983
C   3.20262 -1.75549  2.13744
C  -3.83761 -1.10534 -0.70588
C  -3.74627 -1.10857 -2.24667
C  -5.25976 -0.63899 -0.33790
C  -3.57393 -2.53376 -0.17560
C  -2.94102  0.70860  1.66886
C  -1.71070  1.39168  2.31132
C  -4.01205  1.80080  1.45990
C  -3.45097 -0.37995  2.63593
O   2.21836  1.73486  0.24379
O  -2.45839  1.28741 -0.99575
P   2.38480  0.08021  0.17661
P  -2.43023 -0.05598 -0.00988
Cl -0.47947 -0.85167 -2.54530
Cl  1.38990 -2.74223 -0.72490
Cl -0.45278 -1.81780  1.70274
Ti  0.03570 -0.85314 -0.33763
H   1.86453  4.22244 -0.26890
H  -0.26988  5.26663 -1.13619
H  -2.30923  3.80721 -1.49106
H   3.89615 -2.23241 -1.02291
H   5.18918 -1.41118 -1.95401
H   5.19001 -1.31311 -0.16931
H   4.04032  2.13258 -1.33132
H   5.32861  1.09573 -2.02361
H   5.20165  1.29913 -0.25203
H   2.23347  0.81098 -2.61505
H   3.64325 -0.00478 -3.36149
H   2.31779 -0.98002 -2.63928
H   5.25294 -0.00251  1.46241
H   4.41051  1.53415  1.88118
H   4.76286  0.31990  3.14935
H   1.08336 -0.08176  2.78606
H   1.98451  1.47554  2.73572
H   2.44272  0.19867  3.91412
H   2.22423 -2.26026  2.02664
H   3.91795 -2.24471  1.45030
H   3.56244 -1.91835  3.17584
H  -2.79741 -1.53885 -2.61003
H  -4.58044 -1.72925 -2.63815
H  -3.84490 -0.08911 -2.66687
H  -5.46502 -0.65433  0.74792
H  -5.98364 -1.33206 -0.81782
H  -5.46959  0.37692 -0.72613
H  -3.61302 -2.59584  0.92929
H  -4.34491 -3.22121 -0.58338
H  -2.58105 -2.90886 -0.49677
H  -0.86073  0.69751  2.42661
H  -1.36747  2.26843  1.73246
H  -2.00457  1.74616  3.32265
H  -4.97621  1.40790  1.09461
H  -3.66501  2.58103  0.75563
H  -4.20060  2.29084  2.43925
H  -4.37296 -0.87818  2.28224
H  -2.68208 -1.15351  2.82040
H  -3.69056  0.09982  3.60907

69
SCF Energy = SCF
Enthalpy 0K = -3924.798137
Enthalpy 298K = -3924.758848
Free Energy 298K = -3924.862958
Lowest Frequencies = -48.2275 cm-1
(tBuPOCOP)TiCl3 (C2)
C  -0.00000  0.00000 -1.33380
C  -0.39704  1.11743 -2.08725
C  -0.43042  1.14059 -3.49100
C  -0.00000  0.00000 -4.18922
C   0.43042 -1.14059 -3.49100
C   0.39704 -1.11743 -2.08725
C   1.66244  3.31779 -0.41122
C   2.56560  3.36397  0.84059
C   1.50582  4.73055 -1.00689
C   2.32573  2.44191 -1.50068
C  -1.13044  3.79707  0.85068
C  -1.66350  4.81464 -0.17982
C  -2.34539  3.09313  1.48505
C  -0.35200  4.48976  1.98803
C   1.13044 -3.79707  0.85068
C   1.66350 -4.81464 -0.17982
C   0.35200 -4.48976  1.98803
C   2.34539 -3.09313  1.48505
C  -1.66244 -3.31779 -0.41122
C  -2.32573 -2.44191 -1.50068
C  -1.50582 -4.73055 -1.00689
C  -2.56560 -3.36397  0.84059
O  -0.73363  2.32079 -1.43631
O   0.73363 -2.32079 -1.43631
P   0.00000  2.50771  0.04411
P  -0.00000 -2.50771  0.04411
Cl  2.28305 -0.04286  0.78356
Cl  0.00000 -0.00000  3.17088
Cl -2.28305  0.04286  0.78356
Ti  0.00000 -0.00000  0.88316
H  -0.75321  2.05112 -4.01698
H  -0.00000  0.00000 -5.29004
H   0.75321 -2.05112 -4.01698
H   2.64585  2.37502  1.33041
H   3.58814  3.66542  0.52777
H   2.21862  4.09926  1.58914
H   0.82010  4.73686 -1.87723
H   2.50211  5.06711 -1.36592
H   1.15690  5.47785 -0.26940
H   1.77306  2.49052 -2.45752
H   3.34868  2.83720 -1.67790
H   2.41798  1.38220 -1.20450
H  -0.87536  5.44274 -0.62809
H  -2.20910  4.30572 -0.99756
H  -2.37822  5.48992  0.33795
H  -2.04998  2.35464  2.25428
H  -2.96486  2.57418  0.73091
H  -2.97386  3.86883  1.97277
H   0.09144  3.75251  2.68922
H   0.45065  5.15600  1.62124
H  -1.06082  5.11410  2.57160
H   2.20910 -4.30572 -0.99756
H   2.37822 -5.48992  0.33795
H   0.87536 -5.44274 -0.62809
H  -0.45065 -5.15600  1.62124
H  -0.09144 -3.75251  2.68922
H   1.06082 -5.11410  2.57160
H   2.04998 -2.35464  2.25428
H   2.97386 -3.86883  1.97277
H   2.96486 -2.57418  0.73091
H  -2.41798 -1.38220 -1.20450
H  -1.77306 -2.49052 -2.45752
H  -3.34868 -2.83720 -1.67790
H  -1.15690 -5.47785 -0.26940
H  -0.82010 -4.73686 -1.87723
H  -2.50211 -5.06711 -1.36592
H  -2.21862 -4.09926  1.58914
H  -2.64585 -2.37502  1.33041
H  -3.58814 -3.66542  0.52777

25
SCF Energy = SCF
Enthalpy 0K = -3224.579846
Enthalpy 298K = -3224.561879
Free Energy 298K = -3224.625367
Lowest Frequencies = 35.7234 cm-1
(HPCP)TiCl3 (C1)
C  -1.17396  0.16870 -0.08397
C  -1.75361  1.46487 -0.02507
C  -3.14806  1.66372 -0.06407
C  -4.01416  0.56539 -0.13944
C  -3.47433 -0.72764 -0.17884
C  -2.07884 -0.92825 -0.16029
H   0.36880  2.23528 -2.15992
H   1.63430  3.16994 -0.63893
H   0.54311 -3.65741  0.60186
H  -0.51050 -2.52655  2.14296
C  -0.83647  2.66831  0.07680
C  -1.55883 -2.35330 -0.20456
P   0.68331  2.12294 -0.77929
P  -0.03281 -2.37222  0.81248
Cl  1.07965 -1.35631 -1.90855
Cl  3.28469  0.40960 -0.15337
Cl  0.97103  0.42068  2.26452
Ti  1.08653 -0.19124  0.06850
H  -3.55614  2.68717 -0.02635
H  -5.10473  0.71463 -0.16281
H  -4.14682 -1.60016 -0.22784
H  -1.23796 -2.63152 -1.23084
H  -2.30720 -3.09173  0.14289
H  -0.54056  2.86446  1.13098
H  -1.27500  3.59411 -0.34417

25
SCF Energy = SCF
Enthalpy 0K = -3224.567480
Enthalpy 298K = -3224.551420
Free Energy 298K = -3224.609751
Lowest Frequencies = -95.1842 cm-1
(HPCP)TiCl3 (C2)
C   0.00000  0.00000 -1.19285
C   0.00000  1.20527 -1.94802
C   0.00000  1.20278 -3.35874
C   0.00000  0.00000 -4.07314
C  -0.00000 -1.20278 -3.35874
C  -0.00000 -1.20527 -1.94802
H   1.08392  3.26727  0.96222
H  -1.08392  3.26727  0.96222
H   1.08392 -3.26727  0.96222
H  -1.08392 -3.26727  0.96222
C   0.00000  2.58527 -1.30306
C  -0.00000 -2.58527 -1.30306
P   0.00000  2.45762  0.52938
P  -0.00000 -2.45762  0.52938
Cl  2.28007 -0.00000  0.87029
Cl  0.00000 -0.00000  3.35644
Cl -2.28007  0.00000  0.87029
Ti  0.00000 -0.00000  1.08960
H   0.00000  2.16167 -3.90426
H   0.00000  0.00000 -5.17404
H  -0.00000 -2.16167 -3.90426
H  -0.88955 -3.17164 -1.61367
H   0.88955 -3.17164 -1.61367
H  -0.88955  3.17164 -1.61367
H   0.88955  3.17164 -1.61367

21
SCF Energy = SCF
Enthalpy 0K = -3296.584277
Enthalpy 298K = -3296.567064
Free Energy 298K = -3296.629274
Lowest Frequencies = 32.9626 cm-1
(HPOCOP)TiCl3 (C1)
C  -1.14224 -0.24441 -0.03121
C  -1.62061 -1.58039 -0.05999
C  -2.97604 -1.93395  0.01503
C  -3.93248 -0.91421  0.12544
C  -3.53467  0.43110  0.14914
C  -2.16735  0.72826  0.06229
H   1.16812 -2.77293  1.32677
H   1.54783 -2.93722 -0.83097
H  -0.09793  3.66252  0.08081
H  -0.59019  2.80459 -1.85972
O  -0.71930 -2.65010 -0.15278
O  -1.85290  2.09718  0.05922
P   0.83639 -2.14172  0.09872
P  -0.33671  2.39294 -0.51404
Cl  0.91813  1.31545  2.04014
Cl  3.09290 -0.73168  0.51097
Cl  1.49737  0.43595 -2.19646
Ti  1.00814  0.29816  0.01217
H  -3.26117 -2.99546 -0.00543
H  -5.00108 -1.17010  0.18797
H  -4.26466  1.25029  0.21809

21
SCF Energy = SCF
Enthalpy 0K = -3296.575352
Enthalpy 298K = -3296.559474
Free Energy 298K = -3296.617661
Lowest Frequencies = -60.3395 cm-1
(HPOCOP)TiCl3 (C2)
C   0.00000 -0.00000 -1.15865
C   0.00000  1.17552 -1.92541
C   0.00000  1.21553 -3.32712
C   0.00000 -0.00000 -4.02812
C  -0.00000 -1.21553 -3.32712
C  -0.00000 -1.17552 -1.92541
H   1.08749  3.24256  0.68041
H  -1.08749  3.24256  0.68041
H   1.08749 -3.24256  0.68041
H  -1.08749 -3.24256  0.68041
O   0.00000  2.44227 -1.29033
O  -0.00000 -2.44227 -1.29033
P  -0.00000  2.38794  0.34126
P  -0.00000 -2.38794  0.34126
Cl  2.27731 -0.00000  0.94359
Cl -0.00000  0.00000  3.38817
Cl -2.27731  0.00000  0.94359
Ti -0.00000  0.00000  1.13545
H   0.00000  2.18396 -3.84779
H   0.00000 -0.00000 -5.12842
H  -0.00000 -2.18396 -3.84779

72
SCF Energy = SCF
Enthalpy 0K = -3392.476695
Enthalpy 298K = -3392.437596
Free Energy 298K = -3392.542819
Lowest Frequencies = 26.6545 cm-1
2
C   0.00002  1.49170 -0.00090
C  -1.06861  2.23709  0.56789
C  -1.06833  3.64678  0.56991
C   0.00104  4.35421 -0.00040
C   1.06990  3.64625 -0.57104
C   1.06912  2.23658 -0.56954
C  -2.24432  1.48934  1.16598
C   2.24419  1.48798 -1.16777
C  -3.26356  0.51924 -1.45557
C  -2.17105  1.15561 -2.34670
C  -3.80666 -0.72026 -2.19509
C  -4.37690  1.55962 -1.23392
C  -3.59103 -1.18485  1.16038
C  -3.39200 -2.61939  0.62202
C  -5.07739 -0.78708  1.12974
C  -3.10366 -1.14696  2.62554
C   3.59165 -1.18579 -1.15827
C   3.10634 -1.14884 -2.62413
C   3.39191 -2.62002 -0.61934
C   5.07796 -0.78778 -1.12594
C   3.26201  0.52071  1.45568
C   3.80660 -0.71789  2.19563
C   4.37395  1.56248  1.23376
C   2.16846  1.15581  2.34642
P  -2.44551 -0.04760  0.16696
P   2.44523 -0.04778 -0.16691
Cl -0.29378 -2.09420 -1.83003
Cl  0.29459 -2.09538  1.82804
Ti -0.00012 -0.73915 -0.00056
H  -1.91269  4.19495  1.02033
H   0.00143  5.45568 -0.00018
H   1.91461  4.19399 -1.02132
H  -2.00451  1.15849  2.19658
H  -3.16111  2.11033  1.22555
H   3.16108  2.10864 -1.22901
H   2.00325  1.15562 -2.19762
H  -1.76464  2.08904 -1.91669
H  -1.32818  0.45797 -2.51908
H  -2.62230  1.39764 -3.33348
H  -4.66677 -1.18669 -1.67745
H  -3.01534 -1.48481 -2.33117
H  -4.15582 -0.41266 -3.20412
H  -5.19829  1.18764 -0.59395
H  -3.97886  2.49229 -0.78594
H  -4.81765  1.83433 -2.21697
H  -2.33325 -2.93510  0.70981
H  -4.00960 -3.32464  1.21877
H  -3.68836 -2.72300 -0.43814
H  -5.23664  0.24958  1.49086
H  -5.64709 -1.46283  1.80427
H  -5.52559 -0.87770  0.12165
H  -3.36683 -0.19495  3.12860
H  -3.60015 -1.96643  3.18771
H  -2.00928 -1.30819  2.70262
H   3.37011 -0.19706 -3.12733
H   3.60379 -1.96855 -3.18511
H   2.01210 -1.31028 -2.70268
H   3.68618 -2.72303  0.44145
H   4.01080 -3.32547 -1.21451
H   2.33338 -2.93593 -0.70895
H   5.52456 -0.87668 -0.11702
H   5.23763  0.24833 -1.48846
H   5.64883 -1.46451 -1.79850
H   3.01601 -1.48307  2.33252
H   4.15596 -0.40940  3.20433
H   4.66687 -1.18393  1.67793
H   3.97478  2.49432  0.78508
H   4.81408  1.83840  2.21675
H   5.19605  1.19114  0.59428
H   1.76148  2.08896  1.91637
H   2.61895  1.39797  3.33350
H   1.32617  0.45730  2.51814

143
SCF Energy = SCF
Enthalpy 0K = -6324.489307
Enthalpy 298K = -6324.411725
Free Energy 298K = -6324.595381
Lowest Frequencies = 15.0778 cm-1
3 (S=1)
C  -3.04898 -1.04766  0.99674
C  -3.67739 -0.62545  2.20058
C  -4.01908 -1.54757  3.21246
C  -3.80008 -2.91965  3.03131
C  -3.23013 -3.37080  1.83113
C  -2.84703 -2.45111  0.83735
C  -4.08786  0.81977  2.39711
C  -2.18595 -2.97609 -0.41940
C  -4.27079  3.31924  0.87335
C  -5.09908  3.88205  2.04545
C  -3.49930  4.44843  0.16440
C  -5.23981  2.65624 -0.13183
C  -1.72575  2.58719  2.58375
C  -2.24876  3.52647  3.68312
C  -1.12728  1.32557  3.24019
C  -0.63142  3.29399  1.76119
C  -4.37104 -2.05026 -2.24409
C  -5.21593 -1.17486 -1.28910
C  -4.62041 -1.53812 -3.67672
C  -4.81321 -3.51720 -2.09892
C  -1.38580 -2.33136 -3.19930
C   0.03114 -2.44026 -2.59731
C  -1.76840 -3.69262 -3.80984
C  -1.36001 -1.23016 -4.27870
C   3.04901 -1.04740 -0.99681
C   2.84727 -2.45085 -0.83713
C   3.23067 -3.37070 -1.83065
C   3.80072 -2.91973 -3.03085
C   4.01948 -1.54764 -3.21230
C   3.67743 -0.62536 -2.20070
C   2.18614 -2.97567  0.41965
C   4.08751  0.81995 -2.39756
C   1.38631 -2.33096  3.19969
C   1.76934 -3.69206  3.81029
C  -0.03073 -2.44027  2.59800
C   1.36042 -1.22958  4.27892
C   4.37140 -2.04955  2.24406
C   4.62090 -1.53771  3.67676
C   4.81380 -3.51637  2.09845
C   5.21594 -1.17372  1.28916
C   4.27037  3.31954 -0.87395
C   5.23953  2.65685  0.13127
C   5.09844  3.88220 -2.04629
C   3.49884  4.44881 -0.16522
C   1.72504  2.58702 -2.58381
C   1.12678  1.32514 -3.23996
C   2.24761  3.52637 -3.68330
C   0.63067  3.29356 -1.76109
Ti -2.25468  0.36418 -0.48729
Cl  0.00010  0.07081  0.00041
Ti  2.25499  0.36452  0.48735
Cl  2.60943  1.65139  2.32464
P   3.05396  1.96273 -1.39291
P   2.53961 -1.80731  1.79290
Cl -2.60995  1.65059 -2.32473
P  -3.05428  1.96266  1.39261
P  -2.53938 -1.80778 -1.79269
H  -4.48960 -1.18711  4.14212
H  -4.08569 -3.63680  3.81632
H  -3.06784 -4.44940  1.67099
H  -4.09509  1.11334  3.46692
H  -5.13120  0.94666  2.03867
H  -2.46893 -4.02414 -0.64277
H  -1.08223 -2.95861 -0.29650
H  -5.64215  3.08928  2.59792
H  -4.48993  4.45108  2.76885
H  -5.86472  4.57678  1.63888
H  -2.84221  4.05582 -0.63831
H  -2.88240  5.03591  0.87250
H  -4.22016  5.15073 -0.30482
H  -4.71627  2.29716 -1.03763
H  -5.79936  1.80848  0.31376
H  -5.99200  3.40647 -0.45458
H  -2.54625  4.51436  3.28231
H  -3.10833  3.09789  4.23706
H  -1.43665  3.70324  4.42023
H  -0.79679  0.58314  2.49011
H  -1.83868  0.82291  3.92365
H  -0.23712  1.62188  3.83218
H  -0.19250  2.61455  1.00764
H   0.19320  3.60916  2.43310
H  -1.00875  4.19196  1.23752
H  -5.16258 -1.51311 -0.23920
H  -6.27749 -1.21364 -1.61449
H  -4.90649 -0.10828 -1.32862
H  -4.13574 -2.16552 -4.44809
H  -5.71252 -1.55804 -3.87630
H  -4.27748 -0.49110 -3.80214
H  -4.23148 -4.20583 -2.74048
H  -4.73607 -3.86424 -1.04919
H  -5.88014 -3.60752 -2.39539
H   0.32599 -1.54121 -2.02386
H   0.14414 -3.32172 -1.93724
H   0.76918 -2.55683 -3.41699
H  -2.73884 -3.66613 -4.34121
H  -1.81106 -4.49477 -3.04524
H  -0.99529 -3.98601 -4.55195
H  -2.31794 -1.13282 -4.81924
H  -0.57589 -1.47536 -5.02579
H  -1.11931 -0.24339 -3.84053
H   3.06853 -4.44930 -1.67031
H   4.08659 -3.63701 -3.81564
H   4.49005 -1.18731 -4.14198
H   2.46902 -4.02371  0.64313
H   1.08241 -2.95809  0.29678
H   5.13095  0.94711 -2.03945
H   4.09435  1.11336 -3.46740
H   2.73993 -3.66534  4.34137
H   0.99650 -3.98551  4.55266
H   1.81193 -4.49429  3.04578
H  -0.32605 -1.54124  2.02474
H  -0.76850 -2.55721  3.41786
H  -0.14362 -3.32170  1.93785
H   1.11951 -0.24294  3.84058
H   0.57642 -1.47478  5.02612
H   2.31837 -1.13197  4.81937
H   4.27792 -0.49073  3.80245
H   4.13636 -2.16529  4.44807
H   5.71303 -1.55759  3.87621
H   4.73644 -3.86320  1.04867
H   4.23237 -4.20523  2.74004
H   5.88083 -3.60656  2.39463
H   5.16269 -1.51188  0.23922
H   6.27753 -1.21210  1.61451
H   4.90611 -0.10725  1.32883
H   4.71610  2.29796  1.03722
H   5.79910  1.80903 -0.31419
H   5.99167  3.40721  0.45382
H   4.48911  4.45106 -2.76966
H   5.64147  3.08939 -2.59876
H   5.86411  4.57705 -1.64000
H   2.88168  5.03594 -0.87335
H   2.84203  4.05632  0.63777
H   4.21970  5.15141  0.30355
H   0.79680  0.58265 -2.48970
H   0.23633  1.62108 -3.83169
H   1.83813  0.82265 -3.92360
H   2.54489  4.51436 -3.28257
H   1.43533  3.70286 -4.42028
H   3.10722  3.09800 -4.23736
H   1.00783  4.19165 -1.23749
H   0.19201  2.61404 -1.00746
H  -0.19412  3.60850 -2.43290

143
SCF Energy = SCF
Enthalpy 0K = -6324.486738
Enthalpy 298K = -6324.409133
Free Energy 298K = -6324.591956
Lowest Frequencies = 15.4815 cm-1
3 (MS=0)
C  -3.06950 -1.03863  1.00664
C  -3.68812 -0.60432  2.21151
C  -4.02379 -1.51724  3.23352
C  -3.80703 -2.89100  3.06218
C  -3.24467 -3.35354  1.86274
C  -2.86813 -2.44345  0.85766
C  -4.08980  0.84446  2.39884
C  -2.21300 -2.98109 -0.39705
C  -4.24266  3.34259  0.86957
C  -5.06163  3.92216  2.03993
C  -3.45824  4.45786  0.15283
C  -5.22195  2.68677 -0.13044
C  -1.70966  2.58440  2.58909
C  -2.22601  3.52432  3.69104
C  -1.12313  1.31508  3.24196
C  -0.60786  3.28489  1.77104
C  -4.38636 -2.05513 -2.23377
C  -5.22930 -1.16997 -1.28588
C  -4.62997 -1.55068 -3.67010
C  -4.83692 -3.51878 -2.08134
C  -1.39972 -2.35669 -3.17731
C   0.01545 -2.46717 -2.57110
C  -1.78674 -3.71963 -3.78100
C  -1.36546 -1.26178 -4.26296
C   3.06928 -1.03882 -1.00661
C   2.86763 -2.44362 -0.85770
C   3.24400 -3.35372 -1.86283
C   3.80647 -2.89122 -3.06223
C   4.02348 -1.51749 -3.23351
C   3.68795 -0.60455 -2.21147
C   2.21242 -2.98119  0.39700
C   4.08987  0.84417 -2.39876
C   1.39946 -2.35674  3.17736
C   1.78632 -3.71971  3.78109
C  -0.01572 -2.46711  2.57114
C   1.36528 -1.26181  4.26298
C   4.38612 -2.05568  2.23353
C   4.63011 -1.55075  3.66963
C   4.83622 -3.51952  2.08158
C   5.22914 -1.17112  1.28516
C   4.24320  3.34218 -0.86945
C   5.22242  2.68619  0.13051
C   5.06225  3.92155 -2.03986
C   3.45904  4.45762 -0.15272
C   1.71005  2.58455 -2.58898
C   1.12341  1.31539 -3.24207
C   2.22660  3.52453 -3.69076
C   0.60829  3.28510 -1.77093
Ti -2.27464  0.35836 -0.48492
Cl -0.00002  0.07242 -0.00013
Ti  2.27457  0.35818  0.48501
Cl  2.62472  1.62800  2.33307
P   3.04135  1.97378 -1.39315
P   2.55434 -1.81821  1.77757
Cl -2.62441  1.62828 -2.33299
P  -3.04110  1.97394  1.39329
P  -2.55459 -1.81797 -1.77759
H  -4.48702 -1.14854  4.16356
H  -4.08809 -3.60110  3.85524
H  -3.08316 -4.43358  1.71203
H  -4.09986  1.14258  3.46731
H  -5.13030  0.97747  2.03455
H  -2.50504 -4.02815 -0.61332
H  -1.10942 -2.97250 -0.27359
H  -5.61038  3.13886  2.60028
H  -4.44445  4.49056  2.75698
H  -5.82184  4.62139  1.63087
H  -2.80781  4.05206 -0.64877
H  -2.83216  5.04096  0.85643
H  -4.17067  5.16704 -0.31893
H  -4.70513  2.31574 -1.03525
H  -5.79244  1.84914  0.32041
H  -5.96448  3.44522 -0.45637
H  -2.51154  4.51705  3.29351
H  -3.09192  3.10294  4.24065
H  -1.41433  3.68933  4.43138
H  -0.79833  0.57209  2.48986
H  -1.83978  0.81675  3.92312
H  -0.23119  1.60168  3.83618
H  -0.17517  2.60556  1.01385
H   0.21892  3.58849  2.44568
H  -0.97598  4.18975  1.25262
H  -5.18062 -1.50272 -0.23395
H  -6.29030 -1.20472 -1.61360
H  -4.91478 -0.10481 -1.33049
H  -4.14627 -2.18525 -4.43625
H  -5.72166 -1.56682 -3.87243
H  -4.28189 -0.50610 -3.80130
H  -4.25687 -4.21417 -2.71714
H  -4.76485 -3.86038 -1.02946
H  -5.90341 -3.60534 -2.38056
H   0.31038 -1.56630 -2.00030
H   0.12399 -3.34655 -1.90718
H   0.75505 -2.58885 -3.38858
H  -2.75534 -3.69141 -4.31565
H  -1.83614 -4.51685 -3.01163
H  -1.01278 -4.02152 -4.51884
H  -2.32260 -1.15984 -4.80402
H  -0.58320 -1.51706 -5.00863
H  -1.11690 -0.27457 -3.83008
H   3.08228 -4.43374 -1.71218
H   4.08741 -3.60134 -3.85532
H   4.48680 -1.14884 -4.16351
H   2.50424 -4.02833  0.61322
H   1.10884 -2.97235  0.27358
H   5.13040  0.97702 -2.03450
H   4.09993  1.14233 -3.46721
H   2.75493 -3.69160  4.31574
H   1.01233 -4.02150  4.51893
H   1.83562 -4.51695  3.01173
H  -0.31058 -1.56620  2.00036
H  -0.75535 -2.58877  3.38860
H  -0.12432 -3.34645  1.90718
H   1.11679 -0.27458  3.83009
H   0.58300 -1.51702  5.00865
H   2.32242 -1.15994  4.80406
H   4.28228 -0.50604  3.80050
H   4.14642 -2.18491  4.43612
H   5.72183 -1.56705  3.87176
H   4.76389 -3.86148  1.02983
H   4.25605 -4.21450  2.71772
H   5.90273 -3.60629  2.38068
H   5.18022 -1.50430  0.23338
H   6.29019 -1.20602  1.61274
H   4.91490 -0.10587  1.32937
H   4.70559  2.31524  1.03535
H   5.79275  1.84846 -0.32037
H   5.96509  3.44451  0.45641
H   4.44518  4.49013 -2.75685
H   5.61074  3.13810 -2.60026
H   5.82268  4.62056 -1.63085
H   2.83299  5.04077 -0.85630
H   2.80863  4.05201  0.64899
H   4.17164  5.16673  0.31892
H   0.79852  0.57231 -2.49011
H   0.23152  1.60220 -3.83626
H   1.84001  0.81710 -3.92332
H   2.51224  4.51717 -3.29307
H   1.41499  3.68975 -4.43113
H   3.09249  3.10310 -4.24036
H   0.97648  4.18984 -1.25235
H   0.17541  2.60574 -1.01388
H  -0.21838  3.58892 -2.44560

78
SCF Energy = SCF
Enthalpy 0K = -2551.469822
Enthalpy 298K = -2551.428577
Free Energy 298K = -2551.536582
Lowest Frequencies = 30.2315 cm-1
4
C   0.26802 -2.25435  1.65299
C  -0.26779 -2.25322 -1.65396
C   0.00000  1.34258 -0.00007
C  -1.07103  2.08972  0.55869
C  -1.07444  3.50025  0.56077
C  -0.00003  4.20901  0.00062
C   1.07442  3.50054 -0.55982
C   1.07104  2.09002 -0.55838
C  -2.24921  1.33777  1.14937
C   2.24938  1.33833 -1.14907
C  -3.26820  0.41590 -1.47602
C  -2.14528  1.00205 -2.36356
C  -4.33474  1.50421 -1.25865
C  -3.86733 -0.79535 -2.21735
C  -3.65684 -1.28454  1.12930
C  -5.11526 -0.79646  1.15026
C  -3.56922 -2.71907  0.56426
C  -3.11855 -1.31071  2.57754
C   3.65718 -1.28371 -1.12981
C   5.11550 -0.79530 -1.15025
C   3.56972 -2.71861 -0.56570
C   3.11906 -1.30923 -2.57814
C   3.26770  0.41514  1.47643
C   3.86647 -0.79657  2.21728
C   4.33448  1.50347  1.26029
C   2.14450  1.00080  2.36394
P  -2.45767 -0.19574  0.13949
P   2.45773 -0.19555 -0.13971
Ti  0.00006 -0.92402  0.00004
H  -1.92285  4.04841  1.00462
H  -0.00005  5.31062  0.00086
H   1.92285  4.04895 -1.00334
H  -3.16659  1.95860  1.21040
H  -2.01297  1.00337  2.17955
H   2.01343  1.00429 -2.17943
H   3.16676  1.95920 -1.20960
H  -1.31811  0.27865 -2.50115
H  -2.56923  1.23945 -3.36375
H  -1.71529  1.92805 -1.94094
H  -5.17344  1.16834 -0.62053
H  -4.76136  1.80079 -2.24206
H  -3.89600  2.41690 -0.80798
H  -4.74817 -1.22218 -1.69959
H  -4.20174 -0.47531 -3.22778
H  -3.11497 -1.59841 -2.35343
H  -5.19742  0.24394  1.52601
H  -5.59415 -0.84375  0.15289
H  -5.71115 -1.44282  1.83159
H  -2.52590 -3.09201  0.58467
H  -3.93334 -2.79104 -0.47732
H  -4.18838 -3.40159  1.18585
H  -2.02780 -1.50525  2.60361
H  -3.32286 -0.36412  3.11608
H  -3.62168 -2.12677  3.13911
H   5.19756  0.24537 -1.52526
H   5.71169 -1.44107 -1.83189
H   5.59417 -0.84321 -0.15279
H   2.52648 -3.09176 -0.58673
H   4.18920 -3.40058 -1.18755
H   3.93348 -2.79125  0.47595
H   2.02838 -1.50408 -2.60440
H   3.62245 -2.12485 -3.14011
H   3.32317 -0.36231 -3.11619
H   3.11407 -1.59972  2.35260
H   4.74750 -1.22306  1.69956
H   4.20055 -0.47715  3.22802
H   3.89622  2.41637  0.80958
H   5.17366  1.16771  0.62276
H   4.76031  1.79966  2.24416
H   1.71510  1.92739  1.94204
H   1.31699  0.27757  2.50034
H   2.56798  1.23702  3.36459
H  -0.33365 -1.73575 -2.63905
H   0.55493 -3.00239 -1.73149
H  -1.21066 -2.83649 -1.52766
H   0.33575 -1.74066  2.63986
H   1.21034 -2.83779  1.52302
H  -0.55492 -3.00344  1.72902
